# Supplementary material for: Burden of knee osteoarthritis in China and globally from 1992 to 2021, and projections to 2030: a systematic analysis from the Global Burden of Disease Study 2021
Source: Front Public Health. 2025 Apr 14;13:1543180. doi: 10.3389/fpubh.2025.1543180 (PMC12034567; doi:10.3389/fpubh.2025.1543180)
Supplement: Supplementary file 1 [file Table_1.xlsx]

## Sheet: Global
measure	sex	All-ages cases, 2021, n (95 % UI)	All-ages rates per 100,000 people, 2021, (95 % UI)	Age-standardized rates per 100,000 people, 2021, (95 % UI)	All-ages cases changes, 1992–2021, (%)	All-ages rates changes, 1992–2021, (%)	Age-standardized rates changes, 1992–2021, (%)
YLDs (Years Lived with Disability)	Male	4674719.16 (2271425.61,9018854.81)	118.07 (57.37,227.78)	112.3 (54.71,217.62)	124.65	57.18	8.25
	Female	7344350.74 (3585648.27,14249003.54)	186.79 (91.19,362.39)	160.61 (78.3,311.53)	122.81	54.54	8.7
	Both	12019069.9 (5858107.88,23267858.34)	152.31 (74.23,294.85)	137.59 (67.08,266.87)	123.53	55.71	8.25
Prevalence	Male	144549458.67 (123542115.6,165818687.2)	3650.8 (3120.23,4187.98)	3483.37 (2991.52,3989.67)	125.55	57.8	8.26
	Female	230189285.45 (198051497.86,262858482.11)	5854.31 (5036.96,6685.17)	5029.51 (4331.89,5738.43)	123.86	55.26	8.97
	Both	374738744.12 (321858981.94,428353219.52)	4748.73 (4078.63,5428.13)	4294.27 (3695.04,4910.76)	124.51	56.39	8.41
Incidence	Male	12546020.24 (10759561.7,14371725.18)	316.87 (271.75,362.98)	295.15 (253.69,336.09)	109	46.22	7.42
	Female	18299870.52 (15784959.34,20836893.16)	465.41 (401.45,529.94)	410.51 (354.2,467.16)	108.18	44.38	6.57
	Both	30845890.76 (26534151.15,35188904.82)	390.88 (336.24,445.92)	353.67 (304.56,402.5)	108.51	45.25	6.99
